# Supplementary material for: Screening for Viral Nucleic Acids in the Cerebrospinal Fluid of Dogs With Central Nervous System Inflammation
Source: Front Vet Sci. 2022 Mar 24;9:850510. doi: 10.3389/fvets.2022.850510 (PMC8987525; doi:10.3389/fvets.2022.850510)
Supplement: Supplementary file 1 [file Table_1.XLSX]

## Sheet: Sheet1
Supplementary Table 1. Clinical data from 172 dogs with CSF pleocytosis evaluated by panviral PCR.
LACV PCR results	Diagnosis	Age	Breed	Gender status	Weight in kg	Neuroanatomic localization	CSF nucleated cell count	CSF total protein (mg/dl)	CSF cytology	MRI diagnosis	CT diagnosis	Additional diagnostics	Additional information	Necropsy	Institution
	MUO with necropsy confirmation (n = 7)
		1yr	pug	MN	5.2	prosencephalon	95	57	lymphocytic pleocytosis	multifocal, non-contrast enchancing, ill-defined T2-weighted hyperintensities in gray and white matter of right cerebrum				NME	TAMU
		3yr	Chihuahua	MN	3.1	prosencephalon (seizures)	306	76	lymphocytic pleocytosis	multifocal, ill-defined, non-contrast enhancing T2-weighted hyperintensities in both frontal lobes (worse on right) with loss of gray to white matter distinction				NME	TAMU
		8yr	Pembroke Welsh corgi	MN	13	T3-L3 myelopathy	68	67.4	lymphocytic pleocytosis	ill-defined, non-contrast enhancing intramedullary T2-weighted hyperintensityT12 to L6				GME	UGA
		1yr	Maltese	MN	3.1	left prosencephalon	222	88.4	lymphocytic pleocytosis	ill-defined, non-contrast enhancing T2-weighted hyperintensity of left parietal lobe compressing lateral ventricle (predominately affecting gray matter)				NME	UGA
		3yr	Yorkshire terrier	FS	1.8	prosencephalon (seizures and abnormal mentation)	6	22.4	lymphocytic pleocytosis	multifocal T2-weighted hyperintensities of white matter throughout both cerebral hemispheres		normal ammonia; normal pre and post bile acids		NLE	UGA
		2yr	pug	F	4.5	right prosencephalon	245	78	lymphocytic pleocytosis	ill-defined, contrast enhancing, T2-weighted hyperintensity affecting gray and white matter of right paraietal and temporal lobes				NME	RVC
		8yr	West Highland white terrier	FS	12.3	multifocal intracranial	6	54.4	mixed cell pleocytosis					GME	RVC
	Clinically diagnosed MUO (n = 35)
		5yr	cavalier King Charles spaniel	FS	14	T3-L3 myelopathy	11	46	mononuclear pleocytosis	diffuse, ill-defined intramedullary hyperintensity from T7-L2		Infectious disease testing for Toxoplasma gondii, Neospora caninum, Ehrlichia canis, RMSF, Bartonella henselae, Bartonella vinsonii, Borrelia bergdoferi, Babesia canis, cryptococcosis, blastomycosis, histoplasmosis, and coccidiomycosis all negative			TAMU
		6mo	mixed breed	M	9.3	multifocal (prosencephalon, brainstem, cerebellum)	103	35	mononuclear pleocytosis	multifocal, non-contrasting enhancing, ill-defined T2 hyperintensities in left cerebrum and midbrain		Infectious disease testing for Toxoplasma gondii, Neospora caninum, Ehrlichia canis, RMSF, Bartonella henselae, Bartonella vinsonii, Borrelia bergdoferi, Babesia canis, cryptococcosis, blastomycosis, histoplasmosis, and coccidiomycosis all negative			TAMU
		1yr	Maltese	FS	4.2	multifocal intracranial	40	25	lymphocytic pleocytosis	normal brain MRI		Infectious disease testing for Toxoplasma gondii, Neospora caninum, Ehrlichia canis, RMSF, Bartonella henselae, Bartonella vinsonii, Borrelia bergdoferi, Babesia canis, cryptococcosis, blastomycosis, histoplasmosis, and coccidiomycosis all negative			TAMU
		1yr	Jack Russell terrier	M	6.2	C1-C5 myelopathy	6230	232	lymphocytic pleocytosis	normal cervial spinal cord		Infectious disease testing for Toxoplasma gondii, Neospora caninum, Ehrlichia canis, RMSF, Bartonella vinsonii, Borrelia bergdoferi, Babesia canis, blastomycosis, histoplasmosis, and coccidiomycosis all negative			TAMU
		8yr	Australian heeler	FS	22.7	brainstem	56	86	mononuclear pleocytosis	diffuse increased signal intensity within midbrain, pons, and cerebellum on T2-weighted images; no contrast enhancement		Infectious disease testing for Toxoplasma gondii, Neospora caninum, Ehrlichia canis, RMSF, Bartonella henselae, Bartonella vinsonii, Borrelia bergdoferi, and coccidiomycosis all negative			TAMU
		7yr	rat terrier	FS	4.3	multifocal [prosencephalon (seizures), C1-C5 myelopathy]	140	68	lymphocytic pleocytosis		normal brain and cervial spinal cord				TAMU
		1yr	Matlese x poodle	M	4.5	multifocal (central vestibular, C1-C5 myelopathy, T3-L3 myelopathy)	54	38	lymphocytic pleocytosis						TAMU
		6yr	mixed breed	FS	14	cervical and thoracolumbar hyperesthesia	14	35	lymphocytic pleocytosis	normal cervical and thoracolumbar spinal cord					TAMU
		1yr	Yorkshire terrier	F	1.8	left central vestibular	12	58	lymphocytic pleocytosis	ill-defined T2-weighted hyperintensity extending from left midbrain to medulla that has mild, heterogensous contrast enhancement			did not initially improve with prednisone 1mg/kg but became normal neurologically after addition of cytarabine		UGA
		4yr	mixed breed	MN	3.4	C1-C5 myelopathy	802	196.5	lymphocytic pleocytosis	multifocal, non-contrast enhancing, T2-weighted hyperintensities in cervical spinal cord, prosencephalon (R &L internal capsule), R pons, and medulla		PARR on CSF negative	Responded to immunosuppression with prednisone and cytarabine		UGA
LACV+		3yr	Boston terrier	M	9.3	multifocal (both optic nerves or optic chiasm + brainstem / C1-C5)	20	16.5	lymphocytic pleocytosis	normal brain and optic nerves			Responded to immunosuppression with prednisone and cytarabine (regained vision and had normal neurological exam). Medications discontinued 1.5yrs later.		UGA
		3yr	Chihuahua	FS	3.8	right central vestibular	120	19.5	lymphocytic pleocytosis	multifocal, ill-defined, T2-weighted hyperintensities in both cereberal hemispheres and medulla					UGA
		5yr	Chihuahua	MN	3.5	left prosencephalon (seizures, circling to L)	22	43	mononuclear pleocytosis	multifocal, asymmetrical T2-weighted hyperintensities affecting gray and white matter of both cerebral hemispheres (worse of left)			Responded to immunosuppression with prednisone and cytarabine		UGA
		4yr	Chihuahua	MN	5.9	T3-L3 myelopathy	49	18.3	mononuclear pleocytosis	diffuse, ill-defined T2-weighted intramedullary hyperintensity from T8-L8; no contrast enhancement			Responded to immunosuppression with prednisone and cytarabine		UGA
		5yr	Chihuahua	MN	3.5	left prosencephalon (seizures, circling to L)	22	43	mononuclear pleocytosis	multifocal, asymmetrical T2-weighted hyperintensities affecting gray and white matter of both cerebral hemispheres (worse of left)			Responded to immunosuppression with prednisone and cytarabine		UGA
		4yr	Jack Russell terrier	MN	14	right prosencephalon	142	42	lymphocytic pleocytosis	multifocal, ill-defined T2-weighted hyperintensities of right temporal lobe, right pyriform lobe, and cingulate gyrus with mild, heterogenous contrast enhancement		Infectious disease testing for Toxoplasma gondii, Neospora caninum, and canine distemper virus all negative			UGA
		4yr	West Highland white terrier	MN	9.5	T3-L3 myelopathy	17	15.5	lymphocytic pleocytosis	diffuse, ill-defined T2-weighted hyperintensity in thoracolumbar spinal cord		Infectious disease testing for Toxoplasma gondii, Neospora caninum, Ehrlichia canis, RMSF, cryptococcosis, and canine distemper virus all negative	No response to antibiotics (enrofloxacin and clindamycin); Responded to immunosuppression with prednisone		UGA
		2yr	Maltese	F	2.1	prosencephalon (seizures); bilateral optic nerve or optic chiasm	108	23.4	lymphocytic pleocytosis	multifocal T2-weighted hyperintensities in cerebrum; lack of CSF surrounding both optic nerves		Infectious disease testing for Toxoplasma gondii, Neospora caninum, Ehrlichia canis, RMSF, cryptococcosis, and canine distemper virus all negative	Responded to immunosuppression with prednisone and cytarabine		UGA
		7yr	toy poodle	FS	2.2	C1-C5 myelopathy	82	16	lymphocytic pleocytosis	normal cervical spinal cord; ill-defined T2-weighted hyperintensity in pons		Infectious disease testing for Toxoplasma gondii, Neospora caninum, and cryptococcosis all negative			UGA
		3yr	shih tzu	FS	5.2	prosencephalon (seizures)	27	11.3	mixed cell pleocytosis	multifocal, asymmetrical T2-weighted hyperintensities affecting gray matter of both cerebral hemispheres		Infectious disease testing for Toxoplasma gondii, Neospora caninum, Ehrlichia canis, RMSF, and cryptococcosis all negative	Responded to immunosuppression with prednisone and cytarabine		UGA
		7yr	Maltese	F	5.9	multifocal intracranial	1272	196.7	lymphocytic pleocytosis	multifocal T2-weighted hyperintensities in cerebrum; lack of CSF surrounding both optic nerves		Infectious disease testing for Toxoplasma gondii, Neospora caninum, Ehrlichia canis, RMSF, cryptococcosis, and canine distemper virus all negative	Responded to immunosuppression with prednisone and cytarabine		UGA
		4yr	Maltese	M	3.9	C1-C5 myelopathy	2602	232.9	lymphocytic pleocytosis	multifocal T2-weighted hyperintensities in both cerebral hemispheres, left thlamus, and cervical spinal cord; no contrast enhancement		Infectious disease testing for Toxoplasma gondii, Neospora caninum, Ehrlichia canis, RMSF, cryptococcosis, and canine distemper virus all negative	Responded to immunosuppression with prednisone and cytarabine		UGA
		8yr	mixed breed	MN	9.1	T3-L3 myelopathy	41	38.8	lymphocytic pleocytosis	normal brain; ill defined T2-weighted hyperintensity from T7-T9		Infectious disease testing for Toxoplasma gondii, Neospora caninum, Ehrlichia canis, RMSF, cryptococcosis, and canine distemper virus all negative			UGA
		5yr	Jack Russell terrier	F	7.3	neck pain	2105	123.2	lymphocytic pleocytosis	normal brain and cervical spinal cord		Infectious disease testing for Toxoplasma gondii, Neospora caninum, Ehrlichia canis, RMSF, cryptococcosis, and canine distemper virus all negative; negative CSF aerobic culture	Responded to anti-inflammatory prednisone then relapsed; did well long-term with prednisone and cytarbine		UGA
		3yr	Chihuahua	FS	1.4	multifocal intracranial	19	35.5		large, ill-defined hyperintensity in pons and medulla consistent with inflammation			Responded to treatement with prednisone and cyclosporine		UGA
		9yr	dachshund	FS	6.4	prosencephalon (abnormal behavior)	544	84.5	mixed cell pleocytosis	within the thalamus, pons, and medulla, a locally extensive ill-defined T2-weighted hyperintensity present					UGA
		4yr	Maltese	MN	4.2	T3-L3 myelopathy	46	48	mononuclear pleocytosis	throughout the thoracolumbar and cranial lumbar spinal cord, there is mild to moderate, heterogenous increased signal intensity on T2-weighted images			Responded to treatement with prednisone and cyclosporine		UGA
		6yr	dachshund	FS	6.5	Multifocal intracranial (left prosencephalon + central vestibular + cervical hyperesthesia)	335	97	mononuclear pleocytosis	multifocal T2 hyperintensities with multifocal contrast enhancement throughout brainstem and cerebellum					UGA
		1yr	mixed breed	MN	8	cervical hyperesthesia	101	44	lymphocytic pleocytosis	normal brain and cervical spinal cord		Infectious disease testing for Toxoplasma gondii, Neospora caninum, Ehrlichia canis, RMSF, and Borrelia spp. all negative	responded to treatment with immunosuppressive steroids and cytarabine		RVC
		7yr	mixed breed	FS	11	multifocal (both optic nerves or optic chiasm + neck pain)	948	98.3	lymphocytic pleocytosis	multifocal T-2 weighted hyperintensities in brain and cervical spinal cord; diffuse meningeal contrast enhancement		Infectious disease testing for Toxoplasma gondii, Neospora caninum, and canine distemper virus all negative	responded to treatment with immunosuppressive steroids and cytarabine		RVC
		5yr	West Highland white terrier	M	10	multifocal intracranial	95	120.2	mononuclear pleocytosis	multifocal T2-weighted hyperintensities iin brainstem and cervical spinal cord with mild contrast enhancement of some of these lesions		Infectious disease testing for Toxoplasma gondii, Neospora caninum, and canine distemper virus all negative			RVC
		3yr	West Highland white terrier	FS	8.9	cerebellum	79	47	lymphocytic pleocytosis	multifocal T2-weighted hyperintensities in cerebellum with mild contrast enhancement of some of these lesions		Infectious disease testing for Toxoplasma gondii, Neospora caninum, and canine distemper virus all negative			RVC
		3yr	shih tzu	M	6.5	brainstem	2200	96	lymphocytic pleocytosis	normal brain		Infectious disease testing for Toxoplasma gondii, Neospora caninum, and canine distemper virus all negative			RVC
		4yr	Boston terrier	MN	12	left prosencephalon	9	49	mononuclear pleocytosis	mutifocal T2-weighted hyperintensities in gray and white matter of both cerebral hemispheres; several small cystic lesions in right cerebral hemisphere		Infectious disease testing for Toxoplasma gondii, Neospora caninum, and canine distemper virus all negative			RVC
		6yr	mixed breed	MN	7.2	multifocal intracranial	54	79.8	lymphocytic pleocytosis	multifocal T2-weighted hyperintensities in gray matter of cerebrum		Infectious disease testing for Toxoplasma gondii, Neospora caninum, and canine distemper virus all negative			RVC
	SRMA (n = 6)
		1yr	Bernese mountain dog	FS	37.2	cervical hyperesthesia	164	45	neutrophilic pleocytosis	normal cervical spinal cord			responded to treatment with immunosuppressive steroids; no relapse after discontinuation of steroids		TAMU
		1yr	boxer	FS	21.3	cervical hyperesthesia	356	96	neutrophilic pleocytosis						TAMU
		1yr	boxer	MN	24.6	lethargy; neck pain	4956	259	neutrophilic pleocytosis				responded to treatment with immunosuppressive steroids; no relapse after discontinuation of steroids		UGA
		1yr	golden retriever	F	35	cervical hyperesthesia	80	32	neutrophilic pleocytosis			negative blood and CSF cultures			RVC
		1yr	Newfoundland	F	44	cervical hyperesthesia	249	98	neutrophilic pleocytosis			Infectious disease testing for Toxoplasma gondii, Neospora caninum, and canine distemper virus all negative			RVC
		1yr	Irish wolfhound	FS	65	cervical hyperesthesia	99	28	neutrophilic pleocytosis			Infectious disease testing for Toxoplasma gondii, Neospora caninum, and canine distemper virus all negative			RVC
	Idiopathic eosinophilic meningoencephalitis (n =1)
		5yr	Labrador retriever	F	45.3	prosencephalon (seizures)	49	36.4	eosinophilic pleocytosis	bilateral T2-weighted hyperintensity of internal capsules and hippocampus; ill-defined T2-weighted hyperintensity of right crebellar peduncle; no contrast enhancmenet		Infectious disease testing for Toxoplasma gondii and Neospora caninum negative		eosinophilic meningoencephalitis with no evidence of infectious organisms despite extensive sectioning and special stains	UGA
	CNS infection (n = 5)
		1yr	Labrador retriever	F	26	C1-C5 myelopathy	11	19	neutrophilic pleocytosis	normal cervical spinal cord		RMSF titer 1:64			TAMU
		6yr	mixed breed	FS	21.8	left prosencephalon	80	93	mixed pleocytosis			RMSF titer 1:128			TAMU
		5yr	Siberian huskey	FS	36	left prosencephalon	6	36	lymphocytic pleocytosis		multifocal areas of abnormal contrast enhancement within both cerebral hemispheres (worse on left); mild midline shift of the falx cerebri to the right side		Bartonella vinsonii titer 1:64		TAMU
		8yr	cocker spaniel	MN	11.3	prosencephalon vs ARAS	55	187	mixed cell pleocytosis					Zygomycetes	UGA
		1yr	mixed breed	M	16	prosencephalon vs ARAS; neck pain	455	277.4	neutrophilic pleocytosis	multiple abcesses in brain			Responded to treatment with broad spectrum antibiotics		UGA
	Undertermined diagnosis (n = 21)
		8mo	boxer	FS	21	multifocal (prosencephalon, brainstem)	126	52	mononuclear pleocytosis	diffuse T2-weighted hyperintensity of right cerebral gray and white matter		Infectious disease testing for Toxoplasma gondii, Neospora caninum, Ehrlichia canis, RMSF, Bartonella henselae, Bartonella vinsonii, Borrelia bergdoferi, Babesia canis, cryptococcosis, blastomycosis, histoplasmosis, and coccidiomycosis all negative			TAMU
		1yr	Labrador retreiver	F	18.2	multifocal (prosencephalon, C6-T2 myelopathy)	53	46	mononuclear pleocytosis	multifocal areas of hemorrhage in spinal cord over C3-C4; diffuse (predominately dorsally located edema in spinal cord from C3-C6)		Infectious disease testing for Toxoplasma gondii, Neospora caninum, Ehrlichia canis, RMSF, Bartonella henselae, Bartonella vinsonii, Babesia canis all negative			TAMU
		2yr	rat terrier	F	4.1	multifocal intracranial and C1-C5 myelopathy	63	41	neutrophilic pleocytosis		normal brain and cervical spinal cord	Toxplasma gondii IgM 1:64 and IgG 1:64; Neospora caninum IgG negative; Coccidiodes AGID negative			TAMU
		3yr	Newfoundland	MN	69	C1-C5 myelopathy	22	36	mononuclear pleocytosis	normal cervical spinal cord		Infectious disease testing for Neospora caninum, Ehrlichia canis, RMSF, Bartonella henselae, Bartonella vinsonii, Babesia canis all negative			TAMU
		10yr	mixed breed	MN	22.5	left peripheral vestibular	6	32	mononuclear pleocytosis	normal brain MRI			improved with time		TAMU
		4yr	schnauzer	FS	15	right peripheral vestibular	7	20	lymphocytic pleocytosis	normal brain MRI			improved with time		TAMU
		9yr	dachshund	M	3	prosencephalon (seizures)	7	25	mononuclear pleocytosis	normal brain MRI		Infectious disease testing for Toxoplasma gondii, Neospora caninum, Ehrlichia canis, RMSF, Bartonella henselae, Bartonella vinsonii, Borrelia bergdoferi, Babesia canis, cryptococcosis, blastomycosis, histoplasmosis, and coccidiomycosis all negative	improved with anti-seizure meds		TAMU
		10yr	whippet	FS	8.6	multifocal intracranial; neck pain	11	60	lymphocytic pleocytosis				improved with doxycycline, clindamycin, and prednisone (1mg/kg/day); no relapse		UGA
		2yr	boxer	MN	28	left central vestibular	11	19.7	mixed cell pleocytosis				Normal otic exam AU; improved with a short course of anti-inflammatory prednisone		UGA
		1yr	beagle	MN	22.4	right central vestibular (resting vertical nystagmus with postural reaction deficits on right) and diffuse CNS (whole body tremors)	6	11.2	lymphocyctic pleocytosis with reactive lymphocytes	normal brain		Infectious disease testing for Toxoplasma gondii, Neospora caninum, Ehrlichia canis, RMSF, cryptococcosis, and canine distemper virus all negative; urine metabolic screening normal			UGA
		1yr	mixed breed	FS	42	L4-caudal	51	24	neutrophilic pleocytosis	non-contrast enhancing, intramedullary T2-weighted hyperintensity over body of L4		no growth on aerobic culture of CSF, blood, and urine	subacute, progressive		UGA
		9yr	pharaoh hound	MN	30.8	multiple cranial nerves:VII and VIII on left and V and VII on right	6	79.5	lymphocytic pleocytosis	mild enlargement and contrast enhancement of right mandibular branch of CN V; atrophy of muscles of mastication on right		PARR on CSF negative			UGA
		5yr	German shepherd	M	38.6	neck pain; left thoracic limb nerve root signature	37	20.9	lymphocytic pleocytosis	normal cervical spinal cord					UGA
		2yr	Pekingnese	M	4.7	multifocal intracranial	732	163.3	lymphocytic pleocytosis			Infectious disease testing for Toxoplasma gondii, Neospora caninum, and canine distemper virus all negative	Improved after treatment with phenobarbital and anti-inflammatory prednisone		UGA
		4yr	golden retriever	M	25.6	back pain	734	146.7	mixed cell pleocytosis			Infectious disease testing for Toxoplasma gondii, Neospora caninum, Ehrlichia canis, RMSF, cryptococcosis, and canine distemper virus all negative			UGA
		3yr	Labrador retriever	MN	33	back pain	4122	161.1	mixed cell pleocytosis	normal thoracolumbar spinal cord		Infectious disease testing for Toxoplasma gondii, Neospora caninum, Ehrlichia canis, RMSF, and cryptococcosis all negative			UGA
		11yr	boxer	F	21.5	neck and back pain	20	572	lymphocytic pleocytosis	normal brain, cervical spinal cord, and thoracolumbar spinal cord		PARR on CSF negative			UGA
		3.5yr	mixed breed	FS	20.6	T3-L3 myelopathy	4130	1695.6	lymphocytic pleocytosis	normal thoracolumbar spinal cord		Infectious disease testing for Toxoplasma gondii, Neospora caninum, Ehrlichia canis, RMSF, and cryptococcosis all negative	responded to prednisone; relapsed if prednisone tapered		UGA
		6mo	dachshund	F	3	neck pain	17	44.5	mixed cell pleocytosis	normal brain and cervical spinal cord		Infectious disease testing for Toxoplasma gondii, Neospora caninum, Ehrlichia canis, RMSF, Bartonella henselae, Bartonella vinsonii, Borrelia bergdoferi, Babesia canis, cryptococcosis, blastomycosis, and histoplasmosis all negative			UGA
		5yr	greyhound	MN	29.5	multifocal intracranial	6	20	mononuclear pleocytosis	diffuse pachymeningeal thickening and enhancment		Infectious disease testing for Toxoplasma gondii, Neospora caninum, and canine distemper virus all negative			RVC
		7yr	mixed breed	FS	12	multifocal intracranial				meningeal thickening and enhancement		Infectious disease testing for Toxoplasma gondii, Neospora caninum, and canine distemper virus all negative			RVC
	Diagnosis not consistent with primary CNS inflammation (n = 97)
	idiopathic epilepsy	6yr	rat terrier	MN	12.7	prosencephalon (seizures)	6	38	lymphocytic pleocytosis	normal brain MRI			5 year history of seizures		TAMU
	idiopathic epilepsy	4yr	Labrador retriever	MN	48.6	prosencephalon (seizures)	6	21	mononuclear pleocytosis	normal brain MRI		Infectious disease testing for Toxoplasma gondii, Neospora caninum, Ehrlichia canis, RMSF, Bartonella henselae, Bartonella vinsonii, Borrelia bergdoferi, Babesia canis, cryptococcosis, blastomycosis, histoplasmosis, and coccidiomycosis all negative	6mo follow-up: normal neurological exam; seizures well controlled with phenobarbital		TAMU
	idiopathic epilepsy	4yr	golden retriever	FS	27.9	prosencephalon (seizures)	8	47.2	mononuclear pleocytosis	T2-weighted hyperintensities left olfactory lobe, cingulate gyrus, left thalamus, hippocampus			Presented in status epilepticus; responded to treatment with phenobarbital; no neurological deficits at 1yr recheck		UGA
	idiopathic epilepsy	4yr	wirehaired fox terrier	FS	11.8	prosencephalon - seizures	6	20.8	mixed cell pleocytosis	normal brain					UGA
	idiopathic epilepsy	3yr	pit bull terrier	FS	30.1	prosencephalon (seizures)	7	10	mononuclear pleocytosis	normal brain		Infectious disease testing for Toxoplasma gondii, Neospora caninum, and canine distemper virus all negative			RVC
	idiopathic epilepsy	10yr	border terrier	M	6	prosencephalon (seizures)	6	44	mononuclear pleocytosis	normal brain		Infectious disease testing for Toxoplasma gondii, Neospora caninum, and canine distemper virus all negative	responded long-term to treatment with phenobarbital		RVC
	idiopathic epilepsy	5yr	Staffordshire bull terrier	M	32	prosencephalon (seizures)	8	45	mononuclear pleocytosis	symmetrical T2-weighted hyperintensities of cingulate gyrus and pyriform lobes		Infectious disease testing for Toxoplasma gondii, Neospora caninum, and canine distemper virus all negative			RVC
	idiopathic epilepsy	5yr	Labrador retriever	M	35	prosencephalon (seizures)	6	25	mononuclear pleocytosis	symmetrical T2-weighted hyperintensities of cingulate gyrus		Infectious disease testing for Toxoplasma gondii, Neospora caninum, and canine distemper virus all negative			RVC
	idiopathic epilepsy	2yr	German shepherd	M	32	prosencephalon (seizures)	6	42	mononuclear pleocytosis	normal brain		Infectious disease testing for Toxoplasma gondii, Neospora caninum, and canine distemper virus all negative			RVC
	idiopathic epilepsy	1yr	border collie	M	14	prosencephalon (seizures)	7	35	mononuclear pleocytosis	normal brain		Neospora caninum serology negative			RVC
	idiopathic epilepsy	6yr	Australian shepherd	FS	24.4	prosencephalon (seizures)	7	38.8	mononuclear pleocytosis	normal brain					UGA
LACV+	late onset idiopathic / cryptogenic epilepsy	13yr	shih tzu	MN	6.9	prosencephalon (seizures)	12	23.8	neutrophilic pleocytosis	normal brain		Normal CBC, chemistry, UA			UGA
	late onset idiopathic / cryptogenic epilepsy	11yr	boxer	M	37	prosencephalon (seizures, dull mentation)	25	49	neutrophilic pleocytosis	cingulate gyrus hyperintensity consistent with post-ictal change		Normal CBC, chemistry, UA			UGA
	late onset idiopathic / cryptogenic epilepsy	10yr	schnauzer	F	6	prosencephalon (seizures)	6	39.9	mixed cell pleocytosis	normal brain		normal resting and post-prandial bile acids	responded long-term to treatment with phenobarbital		UGA
	late onset idiopathic / cyroptogenic epilepsy	8yr	Tibetan terrier	FS	11	prosencephalon (seizures)	7	27.4	lymphocytic pleocytosis	normal brain					UGA
	late onset idiopathic / cryptogenic epilepsy	10yr	bassett hound	FS	22	prosencephalon (seizures)	13	15.6	lymphocytic pleocytosis	normal brain		Normal CBC, chemistry, UA			UGA
LACV+	nasal adenocarcinoma	11yr	Weimaraner	FS	25.8	prosencephalon (seizures)	26	96.1	lymphocytic pleocytosis	nasal mass extended through cribiform plate to compress olfactory bulbs and frontal lobes; mild, vasogenic perilesional edema		biopsy = adenocarcinoma			UGA
LACV+	insulinoma	11yr	boxer	MN	37	prosencephalon (seizures)	6	14.8	lymphocytic pleocytosis						RVC
	neoplasia	12yr	mixed breed	MN	25	central vestibular	18	102	mononuclear pleocytosis	cerebellar mass lesion					RVC
	neoplasia	7yr	golden retriever	MN	29	left central vestibular	10	93.4	lymphocytic pleocytosis	extradural, contrast-enhancing mass in left cerebellopontine angle					UGA
	neoplasia	4yr	golden retriever	M	29.6	bilateral optic nerves / optic chiasm (normal ERG); prosencephalon / ARAS (dull mentation)	780	24.2	mixed cell pleocytosis	normal brain MRI		round cell neoplasia based on lymph node biopsy			UGA
	neoplasia	13yr	Yorkshire terrier	M	2	C1-C5 myelopathy	6	51	mixed cell pleocytosis	C1 meningioma					UGA
	neoplasia	10yr	American bulldog	FS	29.5	prosencephalon (seizures)	11	77.1	mixed cell pleocytosis	non-contrast enhancing, strongly T2 hyperintense mass in left cerebrum				oligodendroglioma	UGA
	neoplasia	8yr	boxer	M	36.3	prosencephalon (seizures)	7	16.9	neutrophilic pleocytosis	enlargement and T2-weighted hyperintensity of left pyriform lobe; no contrast enhancement		Infectious disease testing for Toxoplasma gondii, Neospora caninum, Ehrlichia canis, RMSF, cryptococcosis, and canine distemper virus all negative		oligodendroglioma	UGA
	neoplasia	7yr	mixed breed	FS	23.4	T3-L3 myelopathy	9	94.9	mononuclear pleocytosis	extradural, strongly contrast-enhancing mass lesion from L2-L4			2 month progressive history		UGA
	neoplasia	10yr	Labrador retriever	FS	34.5	prosencephalon (seizures)	8	16.7	mixed cell pleocytosis					oligodendroglioma	UGA
	neoplasia	7yr	vizsla	FS	32	central vestibular	18	124	mononuclear pleocytosis	multiple contrast enhancing masses in medulla and cerebellum				sarcoma	RVC
	neoplasia	11yr	greyhound	M	34	T3-L3 myelopathy	55	144	mononuclear pleocytosis	extradural mass at L4		Infectious disease testing for Toxoplasma gondii, Neospora caninum, and canine distemper virus all negative			RVC
	neoplasia	12yr	Labrador retriever	FS	36.3	T3-L3 myelopathy	20	631	mononuclear pleocytosis	strongly contrast-enhancing intrameduillary mass over T7-T9					UGA
	presumptive meningioma	12yr	golden retriever	M	37.5	prosencephalon (seizures)	29	48	mononuclear pleocytosis	extraparenchymal, strongly contrast enhacing mass compressing frontal lobes					RVC
	presumptive meningioma	10yr	mixed breed	FS	20	C1-C5 myelopathy	50	94	mononuclear pleocytosis	C1-C2 meningioma					RVC
	CNS lymphoma	3yr	mixed breed	FS	15	multifocal intracranial	119	467.4	lymphocytic pleocytosis					CNS lymphoma	UGA
	CNS lymphoma	9yr	mixed breed	M	38.9	multifocal intracranial	25	69	lymphoma	single, ill-defined T2-weighted hyperintensity in pons with moderate, heterogenous contrast enhancment					UGA
	CNS lymphoma	2yr	German shepherd	M	39	multifocal intracranial	6	104	lymphoma						RVC
	hydrocephalus and syringohydromyelia	1yr	border collie	MN	14	multifocal (brainstem and diffuse spinal cord)	25	45	mononuclear pleocytosis	hydrocephalus and syringohydromyelia				hydrocephalus and syringohydromyelia	RVC
	Chiari-like malformation and syringohydromyelia	8yr	Chihuahua	FS	4	neck pain; mild C1-C5 myelopathy	6	20	mononuclear pleocytosis	Chiari-like malformation and syringohydromyelia					UGA
	Chiari-like malformation and syringohydromyelia	5yr	cavalier King Charles spaniel	M	8	C1-C5 myelopathy	6	12	mononuclear pleocytosis	Chiari-like malformation and syringohydromyelia					RVC
	Chiari-like malformation and syringohydromyelia	7yr	cavalier King Charles spaniel	F	6	C1-C5 + T3-L3 myelopathy	9	24	mixed cell pleocytosis	Chiari-like malformation and syringohydromyelia					RVC
	Chiari-like malformation and syringohydromyelia	9yr	mixed breed	FS	9	neck pain	6	44	mononuclear pleocytosis	Chiari-like malformation and syringohydromyelia					RVC
	Chiari-like malformation and syringohydromyelia	11yr	cavalier King Charles spaniel	MN	7.5	C1-C5 myelopathy	6	78	mononuclear pleocytosis	Chiari-like malformation and syringohydromyelia					RVC
	Chiari-like malformation and syringohydromyelia	10yr	cavalier King Charles spaniel	M	9	C1-C5 myelopathy	12	74	mononuclear pleocytosis	Chiari-like malformation and syringohydromyelia					RVC
	Chiari-like malformation and syringohydromyelia; supracollicular collection of fluid	6yr	mixed breed	FS	5	mild C1-C5 myelopathy	25	40	mononuclear pleocytosis	Chiari-like malformation and syringohydromyelia; supracollicular collection of fluid			Lived >5yrs without immunosuppression		UGA
	ischemic infarct	9yr	Chihuahua	FS	3.3	prosencephalon (seizures)	6	44	mononuclear pleocytosis	large, well defined T2-weighted hyperintensity in the left temporal / occipial region of the cerebrum					TAMU
	ischemic infarct	8yr	Labrador retriever	FS	39	paradoxical vestibular	12	35	mixed cell pleocytosis	rostral cerebellar infarct					TAMU
	ischemic infarct	5yr	West Highland white terrier	FS	10	prosencephalon (seizures)	7	88	neutrophilic pleocytosis	well-defined T2-weighted hyperintensity right cerebrum; DWI and ADC consistent with stroke					RVC
	intervertebral disc herniation	11yr	boxer	FS	22	L6-S3	8	64	neutrophilic pleocytosis	L7-S1 interveretebral disc herniation					RVC
	intervertebral disc herniation	10yr	German shepherd	M	42	T3-L3 myelopathy	9	124.5	mixed cell pleocytosis	L1-L2 disc herniation					UGA
	intervertebral disc herniation	7yr	dachshund	MN	6.35	T3-L3 myelopathy	11	18.1	mononuclear pleocytosis	T11-T12 disc herniation					UGA
	intervertebral disc herniation	14yr	dachshund	MN	7	T3-L3 myelopathy	7	14.6	lymphocytic pleocytosis	T12-T13 disc herniation					UGA
	intervertebral disc herniation	11yr	mixed breed	MN	26	L4-S1	6	26.1	neutrophilic pleocytosis	L6-L7 and L7-S1 disc herniation					UGA
	intervertebral disc herniation	2yr	cocker spaniel	FS	12.2	T3-L3 myelopathy	8	40	mononuclear pleocytosis	T13-L1 disc herniation					UGA
	intervertebral disc herniation	6yr	rottweiler	M	40	C1-C5 myelopathy	11	96.8	neutrophilic pleocytosis	C4-C5 disc herniation					UGA
	intervertebral disc herniation	14yr	mixed breed	FS	17.2	T3-L3 myelopathy	7	65.2	lymphocytic pleocytosis	L1-L2 disc herniation					UGA
	intervertebral disc herniation	14yr	mixed breed	MN	10.9	T3-L3 myelopathy	17	30	mixed cell pleocytosis	T12-T13 disc herniation					UGA
	intervertebral disc herniation	8yr	dachshund	M	12.2	C1-C5 myelopathy	6	16.4	mononuclear pleocytosis	C4-C5 disc herniation					UGA
	intervertebral disc herniation	10yr	dachshund	MN	11.3	T3-L3 myelopathy	6	11.8	mixed cell pleocytosis	T11-T12 disc herniation					UGA
	intervertebral disc herniation	10yr	rottweiler	M	46kg	C1-C5 myelopathy	13	34.6	neutrophilic pleocytosis	C3-C4 disc herniation					UGA
	intervertebral disc herniation	10yr	Jack Russell terrier	MN	9	C1-C5 myelopathy	15	15.3	neutrophilic pleocytosis	C4-C5 disc herniation					UGA
	intervertebral disc herniation	7yr	cocker spaniel	M	11	C1-C5 myelopathy	8	25	neutrophilic pleocytosis	C3-C4 disc herniation					RVC
	intervertebral disc herniation	9yr	German shepherd	MN	38	T3-L3 myelopathy	12	28	mixed cell pleocytosis	multiple thoracolumbar disc protrusions					RVC
	intervertebral disc herniation	10yr	German shepherd	MN	21.8	T3-L3 myelopathy	6	58.5	mixed cell pleocytosis	L1-L2 disc herniation					UGA
	intervertebral disc herniation	10yr	dalmation	FS	27.3	T3-L3 myelopathy	6	31.2	lymphocytic pleocytosis	T12-T13 and T13-L1 disc herniation (suspect chronic)					UGA
	intervertebral disc herniation	5yr	Labrador retriever	FS	28.1	T3-L3 myelopathy	27	27.7	neutrophilic pleocytosis	L2-L3 disc herniation					UGA
	intervertebral disc herniation	11yr	weimaraner	FS	37	L4-S3	10	18.9	mixed cell pleocytosis	L7-S1 disc herniation					RVC
	intervertebral disc herniation	3yr	dachshund	FS	6	T3-L3 myelopathy	15	10.9	lymphocytic pleocytosis	extradural compression from disc hernaition L2-L6			Progressive history. Responded to immunosuppression with prednisone and cytarabine.		UGA
	intervertebral disc herniation	7yr	mixed breed	MN	24	T3-L3 myelopathy	9	67	mixed cell pleocytosis	disc herniation at L1-L2 with intramedullary hyperintensity from T12-L4					RVC
	intervertebral disc herniation	10yr	Staffordshire bull terrier	FS	33	C6-T2 myelopathy	8	27	neutrophilic pleocytosis	disc herniation at C6-C7					RVC
	intervertebral disc herniation	10yr	greyhound	MN	38	neck and back pain	6	22	mixed cell pleocytosis	disc herniation at C7-C7 and L6-L7					RVC
	intervertebral disc herniation	3yr	cocker spaniel	FS	12	T3-L3 myelopathy	6	45	neutrophilic pleocytosis	disc herniation at L1-L2					RVC
	intervertebral disc herniation	9yr	golden retriever	MN	36	T3-L3 myelopathy	20	33	lymphocytic pleocytosis	disc herniation at T3-T4					RVC
	intervertebral disc herniation	9yr	beagle	MN	16.4	neck pain	9	19	mononuclear pleocytosis	mild disc herniation at C3-C4					UGA
	intervertebral disc herniation	10yr	Labrador retriever	FS	34.5	T3-L3 myelopathy	8	16.7	mixed cell pleocytosis	T13-L1 disc herniation					UGA
	intramedullary hemorrhage	7yr	Boston terrier	FS	13.6	neck pain	8	22.4	mononuclear pleocytosis	intramedullary hemorrhage C4-C5				intramedullary hemorrhage C4-C5	UGA
	FCEM	12yr	Shetland sheepdog	MN	13.6	T3-L3 myelopathy	30	158.3	neutrophilic pleocytosis				Peracute onset; inproved with time and no medication		UGA
	FCEM	7yr	boxer	MN	33.1	T3-L3 myelopathy	6	164.4	neutrophilic pleocytosis	FCEM					UGA
	FCEM	7yr	Labrador retriever	MN	34	T3-L3 myelopathy	28	104	neutrophilic pleocytosis	lateralized intramedullary T2-weighted hyperintensity					RVC
	FCEM	8yr	Staffordshire bull terrier	M	35.6	L4-S3	8	54	mixed cell pleocytosis	lateralized intramedullary T2-weighted hyperintensity					RVC
	FCEM	4yr	mixed breed	FS	24	T3-L3 myelopathy	14	64	neutrophilic pleocytosis	lateralized intramedullary T2-weighted hyperintensity			Acute history; improved with time		RVC
	FCEM	2yr	airedale terrier	MN	24	T3-L3 myelopathy	20	95	mixed cell pleocytosis	lateralized intramedullary T2-weighted hyperintensity			Acute history; improved with time		RVC
	FCEM	3yr	springer spaniel	MN	21	T3-L3 myelopathy	8	36	neutrophilic pleocytosis	lateralized intramedullary T2-weighted hyperintensity			Acute history; improved with time		RVC
	FCEM	6yr	Labrador retriever	MN	32	T3-L3 myelopathy	12	20	neutrophilic pleocytosis			normal myelogram	Acute history; improved with time		RVC
	FCEM	11mo	mixed breed	MN	40	T3-L3 myelopathy	8	77	neutrophilic pleocytosis	lateralized intramedullary T2-weighted hyperintensity					RVC
	presumptive FCEM	8yr	Labrador retriever	FS	36.3	T3-L3 myelopathy	20	631	mononuclear pleocytosis				Peracute onset; inproved with time and no medication		UGA
	presumptive FCEM	5yr	Labrador retriever	FS	35.5	T3-L3 myelopathy	52	27.8	neutrophilic pleocytosis	normal thoracolumbar spinal cord			Acute history; improved with time		UGA
	presumptive FCEM	6yr	mixed breed	FS	36	C1-C5 myelopathy	6	39.2	neutrophilic pleocytosis				Peracute onset; inproved with time and no medication		UGA
	presumptive FCEM	5yr	American Eskimo	FS	5.6	T3-L3 myelopathy	12	54.1	mixed cell pleocytosis	intramedullary, ill-defined T2-weghted hyperintensity (worse on left) at T13-L1			Improved with time		UGA
	presumptive FCEM	7yr	mixed breed	MN	39	C6-T2 myelopathy	18	132.9	lymphocytic pleocytosis	non-contrast enhancing T2-weighted, left-sided intramedullary hyperintensity C6-T1; normal brain and thoracolumbar spinal cord		Infectious disease testing for Toxoplasma gondii, Neospora caninum, Ehrlichia canis, RMSF, and cryptococcosis all negative	Improved with time		UGA
	subarachnoid diverticulum	4yr	pug	FS	8.25	T3-L3 myelopathy	7	38.2	mononuclear pleocytosis	subarachnoid diverticulum at T9			No improvement with doxycycline or clindamycin		UGA
	subarachnoid diverticulum	9yr	pug	MN	11.8	T3-L3 myelopathy	6	157.2	lymphocytic pleocytosis	subarachnoid diverticulum at T9					UGA
	subarachnoid diverticulum	10yr	Jack Russell terrier	MN	12	C6-T2 myelopathy	12	48	mixed cell pleocytosis	subarachnoid diverticulum at C4-C5
	AA subluxation	7yr	Yorkshire terrier	MN	2.7	C1-C5 myelopathy	14	96.1	lymphocytic pleocytosis	Atlantoaxial subluxation					UGA
	cervical spondylomyelopathy	5yr	great dane	FS	60	C1-C5 myelopathy	7	52	mixed cell pleocytosis	dorsolateral compression C3-C4 and C4-C5		Infectious disease testing for Toxoplasma gondii and Neospora caninum negative			RVC
	ivermectin toxicity	10yr	Australian shepherd	FS	23	bilateral prosencephalon +/- ARAS	7	89.9	mononuclear pleocytosis						UGA
	peripheral vestibular / hypothyroid	8yr	vizsla	M	20	right peripheral CN VII and VIII	6	24	mixed cell pleocytosis	normal brain		T4, free T4, and TSH suggestive of hypothyroidism			RVC
	peripheral vestibular / hypothyroid	4yr	lurcher	M	18	right peripheral CN VII and VIII	7	22	neutrophilic pleocytosis	normal brain		T4, free T4, and TSH suggestive of hypothyroidism			RVC
	extradural hematoma	12	Weimaraner	MN	34	C1-C5 myelopathy	10	120	neutrophilic pleocytosis	extradural hematoma					RVC
	brachial plexitis	9yr	Pomeranian	FS	6.2	C6-T2 myelopathy	23	55.5	lymphocytic pleocytosis	normal cervical spinal cord				normal brain and spinal cord; mild, multifocal lymphoplasmacytic inflammation of nerves in brachial plexus	UGA
